# Supplementary material for: Effect of Management System on Fecal Microbiota in Arabian Horses: Preliminary Results
Source: Vet Sci. 2025 Mar 28;12(4):309. doi: 10.3390/vetsci12040309 (PMC12031164; doi:10.3390/vetsci12040309)
Supplement: Supplementary file 1 [file vetsci-12-00309-s001.zip]

Archive with 2 entries (2 files):
- Supplementary materials.pdf
- Table S1.pdf
